# Supplementary material for: Mapping and Functional Dissection of the Rumpless Trait in Piao Chicken Identifies a Causal Loss of Function Mutation in the Novel Gene Rum
Source: Mol Biol Evol. 2023 Dec 9;40(12):msad273. doi: 10.1093/molbev/msad273 (PMC10735294; doi:10.1093/molbev/msad273)
Supplement: msad273_Supplementary_Data [file msad273_supplementary_data.zip]

Archive with 4 entries (4 files):
- Supplementary_Files.docx
- Supplementary_TableS1-7.xlsx
- Wildtype.gif
- Rumplessness.gif
