# Supplementary material for: Mapping and Functional Dissection of the Rumpless Trait in Piao Chicken Identifies a Causal Loss of Function Mutation in the Novel Gene Rum
Source: Mol Biol Evol. 2023 Dec 9;40(12):msad273. doi: 10.1093/molbev/msad273 (PMC10735294; doi:10.1093/molbev/msad273)
Supplement: msad273_Supplementary_Data [file msad273_supplementary_data.zip › Supplementary_TableS1-7.xlsx]

## Sheet: TableS1
Table S1. The number of free caudal vertebra in BC population.
Sample	Generation	Free caudal vertebra number	Average
1	BC1SM	2	1.7
2	BC1SM	1
3	BC1SM	3
4	BC1SM	0
5	BC1SM	1
6	BC1SM	1
7	BC1SM	3
8	BC1SM	3
9	BC1SM	3
10	BC1SM	3
11	BC1SM	2
12	BC1SM	1
13	BC1SM	2
14	BC1SM	1
15	BC1SM	3
16	BC1SM	1
17	BC1SM	1
18	BC1SM	2
19	BC1SM	1
20	BC1SM	0
21	BC1SM	1
22	BC1SM	2
23	BC1SM	1
24	BC2	3	2.4
25	BC2	2
26	BC2	2
27	BC2	1
28	BC2	2
29	BC2	3
30	BC2	2
31	BC2	3
32	BC2	3
33	BC2	3
34	BC2	4
35	BC2	4
36	BC2	2
37	BC2	4
38	BC2	3
39	BC2	1
40	BC2	3
41	BC2	2
42	BC2	3
43	BC2	1
44	BC2	1
45	BC2	3
46	BC2	3
47	BC2	3
48	BC2	2
49	BC2	3
50	BC2	3
51	BC2	2
52	BC2	3
53	BC2	2
54	BC2	5
55	BC2	2
56	BC2	4
57	BC2	2
58	BC2	1
59	BC2	2
60	BC2	2
61	BC2	1
62	BC2	3
63	BC2	2
64	BC2	3
65	BC2	2
66	BC2	1
67	BC2	2
68	BC2	1
69	BC3	1	1.8
70	BC3	2
71	BC3	0
72	BC3	2
73	BC3	1
74	BC3	1
75	BC3	1
76	BC3	2
77	BC3	1
78	BC3	2
79	BC3	1
80	BC3	1
81	BC3	2
82	BC3	2
83	BC3	2
84	BC3	2
85	BC3	2
86	BC3	2
87	BC3	2
88	BC3	0
89	BC3	3
90	BC3	2
91	BC3	3
92	BC3	1
93	BC3	4
94	BC3	1
95	BC3	1
96	BC3	2
97	BC3	2
98	BC3	4
99	BC3	1
100	BC3	5
101	BC3	2
102	BC3	1
103	BC3	2
104	BC3	4
105	BC3	2
106	BC3	5
107	BC3	2
108	BC3	2
109	BC3	1
110	BC3	5
111	BC3	1
112	BC3	1
113	BC3	2
114	BC3	1
115	BC3	2
116	BC3	4
117	BC3	2
118	BC3	2
119	BC3	1
120	BC3	2
121	BC3	2
122	BC3	3
123	BC3	1
124	BC3	3
125	BC3	1
126	BC3	2
127	BC3	1
128	BC3	2
129	BC3	1
130	BC3	2
131	BC3	1
132	BC3	1
133	BC3	1
134	BC3	1
135	BC3	1
136	BC3	2
137	BC3	1
138	BC3	1
139	BC3	2
140	BC3	0
141	BC3	1
142	BC3	2
143	BC3	1
144	BC3	2
145	BC3	2
146	BC3	3
147	BC3	2
148	BC3	2
149	BC3	1
150	BC3	1
151	BC3	3
152	BC3	2
153	BC3	1
154	BC4	2	2.2
155	BC4	2
156	BC4	3
157	BC4	1
158	BC4	2
159	BC4	4
160	BC4	3
161	BC4	2
162	BC4	4
163	BC4	2
164	BC4	2
165	BC4	2
166	BC4	2
167	BC4	2
168	BC4	2
169	BC4	4
170	BC4	3
171	BC4	4
172	BC4	2
173	BC4	1
174	BC4	2
175	BC4	2
176	BC4	2
177	BC4	2
178	BC4	2
179	BC4	3
180	BC4	2
181	BC4	2
182	BC4	2
183	BC4	1
184	BC4	2
185	BC4	2
186	BC4	2
187	BC4	2
188	BC4	3
189	BC4	0
190	BC4	1
191	BC4	1
192	BC4	1
193	BC4	4
194	BC4	2

## Sheet: Table S2
Table S2. SVs found on chromosome 2 using BreakDancer.
Chromosome 1	Position 1	Orientation 1	Chromosome 2	Position 2	Orientation 2	Type of a SV	Size of a SV	Confidence Score	Total number of supporting read pairs	Total number of supporting rumpless samples
chr2	55608642	450+181	chr2	55631601	225+49	INV	24980	99	76	23
chr2	85898885	131+7	chr2	85899328	12+115	DEL	582	99	111	30
chr2	86858158	162+12	chr2	86858216	113+163	DEL	548	99	132	36
chr2	86914972	403+70	chr2	86918969	70+204	DEL	4237	99	183	45
chr2	90378558	173+27	chr2	90384694	76+101	DEL	6314	99	73	18

## Sheet: TableS3
Table S3. Samples used for validating the deletion.
Samples	Rumpless	Normal
BC1	1	0
BC2	50	17
BC3	28	50
BC4	36	0
BC5	42	0
BC6	6	0
Piao (Yunnan,China)	59	1
Piao (Jiangsu, China)	85	9
Total	307	77

## Sheet: TableS4
Table S4. Informative genotyping SNP loci.
Fluidigm (chr2)	Sequenom chr2)
86592812	86496502
86819490	86533893
86863919	86547277
86888539	86875526
87581486	86902825
87636869	86977380
87701351	87136695
87762286	87476564
87796389	87477101
87808120	87636892
87982911	87653372
88656609	87679788
88908743	87786004
	87903722
	88618841
	88679752
	88902288
	88904170
	88907746
	88920404
	88925172

## Sheet: TableS5
Table S5. Linkage results.
Position (chr2)	rec. fracs.
86533893	0.059
86592812	0.033
86819490	0.016
86863919	0.016
86888539	0.016
86902825	0.135
87136695	0.000
87477101	0.000
87636869	0.000
87636892	0.000
87653372	0.000
87679788	0.000
87701351	0.016
87762286	0.016
87796389	0.016
87808120	0.032
87903722	0.033
87982911	0.033
88618841	0.066
88656609	0.065
88679752	0.066
88902288	0.077
88904170	0.068
88908743	0.081
88920404	0.083
88925172	0.082

## Sheet: TableS6
Table S6. Primer list.
Description	Direction	Sequence
SV-detection
Deletion	F	CGTGTCTGAGGAACCTATTAGAGAG
Deletion	R	TCGAATTAATGGCAATTGGAGAAGG
qRT-PCR
IRX1	F	GAGGAAGAGGAGGAGAAGCC
IRX1	R	GAGCATCTTTGGGTTTCAGC
IRX2	F	CATCACCAAGATGACCCTCA
IRX2	R	TCGTCCTCGTCCTCACTCTT
GAPDH	F	CGATCTGAACTACATGGTTTACATGTT
GAPDH	R	CCCGTTCTCAGCCTTGACA
β-actin	F	TGCGTGACATCAAGGAGAAGC
β-actin	R	ATGCCAGGGTACATTGTGGT
MSGN1-long	F	TCTGTGTTCTGACTGATCTTCTGTT
MSGN1-long	R	TGTACACCAAGAGGAAGAACTACAA
MSGN1-common	F	GATAAATATGGAAGACACTTTGGGTTCGG
MSGN1-common	R	AAGCACAGACTATGGCATTGTTACAGA
MSGN1-common-absolute	F	TCTGTGTTCTGACTGATCTTCTGTT
MSGN1-common-absolute	R	GCTAAACATGTTCCTCCTCATCCTA
MSGN1-common-absolute	Probe	FAM-GTGAATTTGTAAGAAGTAACAACAATCGCA-BHQ2
MSGN1-long-absolute	F	AGCGAAAGCTCCATAAATCTCATTG
MSGN1-long-absolute	R	GGTTAATCTGCCTTAATGAACTCCG
MSGN1-long-absolute	Probe	FAM-GATTTCAAATACTTGGCTACACCGAGGCCA-BHQ2
MSGN1	F	CTTTGGGTTCGGAGCACTCT
MSGN1	R	GCATGGGGACGAGGAGTAAG
CDX1	F	ACATGTATCCCAGTCCCGTC
CDX1	R	GGTCGTTGTTAATCCCTGGC
CDX4	F	AGAATCGCCGAGCCAAAGAA
CDX4	R	TTATTCCGTGTGGTGGTGGG
CGN	F	GAGCAAAGCCCAGACAGAAC
CGN	R	ATGAGCTCTTTGGGGTCCTC
MEGF6	F	TTTATGTGTGCCTGCAACCC
MEGF6	R	CACAGCTGCTCACAATCTCC
OGN	F	CCACTGCCAAAGGAAACAGC
OGN	R	AGCCGGTTTTCAGCAAGAGA
GEM	F	ATCTTTGCAGGGGTACACGA
GEM	R	CTCTCCCCATCCACCATCAG
LIN28A	F	ACTCACCCGTCGATGTCTTC
LIN28A	R	CCCTTAGGTCTCCTCTCGCT
HOXC13	F	CAAAGAGCAATCCCAGTCGG
HOXC13	R	GAACCCTCTTCTTCCTCCCC
FAP	F	CTTCCCCGAAAGCCTGTTTC
FAP	F	AGGAGAGGGGTTGGAAAAGG
TBX20	R	CGGGTGAGCAGTTGATGAAG
TBX20	F	GTGGACTCTTGGCTGGTACT
TBX18	R	GTAATGCTGACTCCCCGGTA
TBX18	F	TTGTCTCATCCACGTCTCCC
TBX15	R	TTCCTTGTGCCGTCTTCTCT
TBX15	F	CAGGAAGGGGAAGGCCTTTA
TBX6	R	ACCTCTTCAGTGTTCGCTGG
TBX6	F	CTGGGATTTGGCTCGTCCTT
ANTXR1	R	CAGGTGGCTAGGCATATCGA
ANTXR1	F	ACAGGAACGCATCAGTGGTA
SYNDIG1	R	GAAAGAGGGACAACCAGCCA
SYNDIG1	F	TGTAACGCACAAGCCCATCT
CDHR4	R	GGGACTACTTGTTCGACAGC
CDHR4	F	CTCCGTTTAATGGCTGCGC
FAM26E	R	TGCAGGCTTCTACTTCAGGC
FAM26E	F	TGGGTTTCTGTGCTGTTGGT
TMPRSS2	R	TGCATGTGAAGACATGGGCT
TMPRSS2	F	TTCCCCGCACTGGTGTTTAG
TSPAN8	F	AGGATTTCTGGGGTGCTGTG
TSPAN8	R	ACCCCCTGTGACTTGAAGGA
GRIA4	F	CTCAGGTCGCATTGTTGGAG
GRIA4	R	TTTGGCAAGGTCTTCTGCAC
MYH7B	F	GCTCTCAGGGCGTAACAACT
MYH7B	R	CCAAAGTGCATGATAGCGCC
CPA6	F	AGTCTGCTACCCTACCTCCA
CPA6	R	CTTCGATGCCTAGATGCCCT
BCL11B	F	TAGTGCCGAAGAAATGGGGT
BCL11B	R	CATCGCTGGGGACTCAATTG
CYP3A4	F	AGTCATGATCCCAGCCTACG
CYP3A4	R	AGGGGTCAATGTTCTCTCCG
DSP	F	AGGGAAATGTCAGTGCAGGA
DSP	R	CTGCTACCATCCGATCCAGT
SIX2	F	CCTCCTTCGCACCTCCTTTA
SIX2	R	GGGCTTTGTCATCGCTTACA
PAX9	F	GCAAAATCCTGGCTCGCTAC
PAX9	R	GAAGATGCCCGGATCCCTTT
DKK2	F	GCTGCTTGGATTGGATCTGG
DKK2	F	TGTTCAGCTCCAGAGGAAGG
IL16	R	AGGGACAGCAAACAGACGTA
IL16	F	CTTTCTTGATCTCTGCCCGC
FAH	R	TACTGGACCATGAAGCAGCA
FAH	F	GTCCCGTTCCAAGAAAGCTC
OLFML1	R	CATGGCATGCAACACACTCT
OLFML1	F	GCACCCAAAACATCGTATGC
MATN4	R	CAGACATGAACTCACTGCGG
MATN4	F	AACTGCTTCCCAAACTGCTG
MYL3	R	AGGATGAACAACACAAAACAAAGGT
MYL3	F	GATGAAACCAAGAGACAAAGAATCC
GCG	R	GAAGGTCAAGCTGCCAAAGAA
GCG	F	TGTCTTCGGCCCATTTCTTCA
OPRM1	R	GCCTAAAGAGTGTCCGCATG
OPRM1	F	ACACTGCCACCACTACAAGA
APOA1	R	AGTTCGAGTCCTCTGCTGTG
APOA1	F	GTGTCCTTCAGCCACATCTC
EFEMP1	R	GACCTCCTGCTCTCTCCAAG
EFEMP1	F	CCTCTGACCAGCAACTACCA
PCDCCB	F	CAATACCTTGCCTTGCTGCT
PCDCCB	R	GCCTTTTCCAGCGTGTGTTA
KERA	F	CCAAGAAAGCTGAGGACAGGA
KERA	R	CTCACAGTTCGAGTCCACACA
HOXCDX1L	F	AGCTCTTTGTTCCCTCCTCC
HOXCDX1L	R	GTGCTCTGTGTACCGGTAGT
TBX5	F	CTGCCTTCATCGCTGTTACC
TBX5	R	ACTCTGCATCCTGGACATCC
HOXB13	F	CAAGAAGAGGGTCCCGTACA
HOXB13	R	TTGATTTTGGCGACGACTTT
C5H140RF105	F	CGATGTGCAGCCAGAAATGA
C5H140RF105	R	TGACCCCGTTCCCCATTTAT
CD274	F	TCATTGTGAGTGCCCTCGTT
CD274	R	TCATGCGCGCCCTTATCTTT
VENTX	F	CAGCATCAGAGACTCCTGCC
VENTX	R	CGTTTGCCATGAAGCGGTAG
MEOX1	F	GAGAGGACAGCGTTCACCAA
MEOX1	R	GGTGAGGTCCAGGTTCACAG
TBXT	F	TGGGCTTGTCTGTTTCTCCC
TBXT	R	TGACACAATCCTTCGGGGTG
Transcripome walking
5´end of the Deletion
TW-1409	F	TCGTCAGGATTGATGTCAGGTTA
TW-1409	R	GGAAGGGCTTCACTCTCAGTC
TW-1173	F	TGCTCTCATACACACCCAGG
TW-1173	R	TTTCAGATGTAAGACGGAAATAGCA
TW-1931	F	ACATTGAAAACCCGCCTGGA
TW-1931	R	TAAGTGGTGCGAGGCTTGA
TW-1488	F	CTCTCAGGTCCCTTCAGTGTTC
TW-1488	R	CATGTCCAGGCGGGTTTTCA
TW-2460	F	TGAACTGCAAGCTAGGTCCC
TW-2460	R	TGTGAGGAAAGGCTGATTGGTT
TW-2781	F	GTCCCTTCCAATCCCTGACA
TW-2781	R	CTGGGCAGCAAATGAAAGGT
3´end of the Deletion
TW-3028	F	AAGCCTCGCACCACTTATCC
TW-3028	R	GACACTTCATCAAACTGCTTCCTT
TW-3814	F	AAGTTGCCAGAGGTCAAGGAG
TW-3814	R	GCCCATGGCACTCCATTATTC
TW-4284	F	AAGCTCACAGGAAACCCATGA
TW-4284	R	GTTGGTGCTGCCCTGTAATG
TW-1350	F	AAAAGCCAATGTAGAGGCCAA
TW-1350	R	ACCCATACCTCCTGTTCCGT
TW-3858	F	CCAGCAAAGCACTTCAGCAAAT
TW-3858	R	AGTTAGGAAAGCCATAGGGGG
TW-4584	F	CGCTGATTCACATCCCCAGA
TW-4584	R	CACAGATGCAACACAGGACA

## Sheet: TableS7
Table S7 Genes differentially expressed between genotypes
Timepoint	GT1	GT2	Gene	baseMean	log2FoldChange	lfcSE	stat	pvalue	padj
E3.5	RR	rr	LOC101749561	24.7892360859909	-8.11504231472882	1.55253842849855	-5.2269510150398	1.72328131757419e-07	2.42408238672103e-05
E3.5	RR	rr	LECT2	16.363428505979	-5.79438788450021	1.20503114158275	-4.80849638200184	1.52069780729379e-06	0.000141732767413542
E3.5	RR	rr	LOC107057251	11.4316895573426	-5.16562108041132	1.34384401009645	-3.84391420551898	0.000121087352867253	0.00411534466389106
E3.5	RR	rr	MSGN1	28.0478261003755	-4.00020519959001	0.828639769639089	-4.82743569178714	1.38302327441936e-06	0.000131247553291221
E3.5	RR	rr	LOC107057257	12.7415018772752	-3.96508218857831	1.06980688146418	-3.70635322811864	0.000210264995335732	0.00608446820788657
E3.5	RR	rr	TBX6	259.752484467453	-3.72356360074774	0.603414624618348	-6.17082093942097	6.7936325339168e-10	2.02370324422086e-07
E3.5	RR	rr	LOC101750035	21.9014428041494	-2.83369106619203	0.754634283265683	-3.75505212131261	0.000173305409501266	0.00529749654153568
E3.5	RR	rr	VIPR2	123.536260821203	-2.76092188482465	0.458996397236318	-6.01512757278391	1.79745089665899e-09	4.62828373254972e-07
E3.5	RR	rr	IL1RL1	45.2719550750958	-2.73623320588691	0.692660082509099	-3.95032610508628	7.80447842551228e-05	0.00296843858741459
E3.5	RR	rr	HOXCDX1L	41.8037686218645	-2.73150189661439	0.567186615548957	-4.81587862218977	1.46553591372931e-06	0.00013743470124306
E3.5	RR	rr	DDC	142.380830173603	-2.53388996426293	0.5221344689233	-4.85294519913251	1.21641312421234e-06	0.000117705402439707
E3.5	RR	rr	SERPINB1	19.0172847516244	-2.48063376518753	0.602413888304438	-4.11782300067742	3.82468260757277e-05	0.00169035972662198
E3.5	RR	rr	LOC112533263	109.977872020567	-2.44306668248062	0.516349256895929	-4.73142286902336	2.22951531410564e-06	0.000185086320502147
E3.5	RR	rr	HCRTR2	12.6973885124242	-2.36772094179112	0.628496199441322	-3.76727964925773	0.00016503609833376	0.00512200045987298
E3.5	RR	rr	BCAS1	43.8885629259482	-2.28853994557812	0.539252437477141	-4.24391210225198	2.1965641928204e-05	0.00111482333056901
E3.5	RR	rr	CAPN8	23.0454386387933	-2.25435870340676	0.477399470972172	-4.72216422614797	2.33348135271987e-06	0.000190592735002797
E3.5	RR	rr	SLC12A1	62.322237336517	-2.25316520897705	0.505589920029129	-4.45650737824685	8.33057351444903e-06	0.000504215429607608
E3.5	RR	rr	TH	22.9564033021114	-2.2195735887376	0.522122048927552	-4.25106274154987	2.12758551199708e-05	0.00108829222553063
E3.5	RR	rr	LOC107054832	23.2963543069169	-2.1819822589038	0.527787796729855	-4.13420369402864	3.56187464326419e-05	0.00161047617799017
E3.5	RR	rr	SERPINB2	69.8171140533823	-2.11462350248207	0.402501866833287	-5.25369862037915	1.49074747049068e-07	2.15689862587566e-05
E3.5	RR	rr	ANXA1	493.674679682332	-2.0980634493047	0.537407400688655	-3.90404643965856	9.45976167543179e-05	0.00338266414798816
E3.5	RR	rr	LOC112531294	12.8434644065834	5.40156463206095	1.46502448127005	3.6870132213615	0.000226901572437266	0.00644315642704101
E3.5	RR	rr	TMEM182L	18.9918292019503	4.45760398262277	0.959103521378511	4.6476776315198	3.35692984670661e-06	0.000248773064542277
E3.5	RR	rr	LOC101749149	12.4144278329654	3.96534622836159	1.00186965645903	3.95794622863073	7.55969699537193e-05	0.00290017466549723
E3.5	RR	rr	GSC	84.9993319252237	3.70262481989411	0.499232521325803	7.41663385642647	1.20134460412821e-13	9.1254136129579e-11
E3.5	RR	rr	SIM2	41.001864625458	3.51739813269875	0.471412901239997	7.46139556946073	8.56108026140596e-14	6.84525954375155e-11
E3.5	RR	rr	SOHYE2L	164.871749349653	3.12276209408169	0.37062543423774	8.42565513752241	3.58737323737388e-17	7.78562488888343e-14
E3.5	RR	rr	EDNRB2	402.860977994933	2.89894550175567	0.471976763492108	6.1421360668408	8.14190646786286e-10	2.33380835961835e-07
E3.5	RR	rr	LOC101748231	39.3696615078015	2.83635750522719	0.615621625278293	4.6073064830122	4.07918538242604e-06	0.000292315963819888
E3.5	RR	rr	LOC107049467	18.7014036138249	2.69389573633961	0.75672929808109	3.5599199650004	0.000370967837109336	0.00938771646415159
E3.5	RR	rr	NEUROD1	63.2720776913205	2.5806569025717	0.553717958754197	4.66059816513426	3.15291741633104e-06	0.000238304086511946
E3.5	RR	rr	LOC107055026	109.036374139342	2.43773080734825	0.529353353161438	4.60511073140366	4.12246443772042e-06	0.000294030421304454
E3.5	RR	rr	LOC112531867	18.3996589258991	2.4219728234296	0.645953933425329	3.74945131239699	0.000177221898484081	0.00538471016354033
E3.5	RR	rr	AVPR2	24.9137175611298	2.39250812946355	0.528239688027764	4.52920934130531	5.92048177661375e-06	0.000389367788529507
E3.5	RR	rr	OLFML1	38.4576057712199	2.37615274018013	0.614603409752778	3.86615613007407	0.000110564171747318	0.00385250205776436
E3.5	RR	rr	MYL10	104.149272211516	2.31337854105377	0.636435566433926	3.63489827260297	0.000278090344875838	0.00765352992636545
E3.5	RR	rr	LOC101751252	24.5148833803517	2.28559442382911	0.645195023575568	3.5424861325847	0.000396374262910207	0.00982335693659359
E3.5	RR	rr	SIX2	116.511267155266	2.25778391641181	0.385540625774987	5.856150468899	4.7371905321538e-09	1.0741402770818e-06
E3.5	RR	rr	SHOX	133.420110162097	2.23608385745867	0.421038575890979	5.31087645051712	1.09099275967942e-07	1.6437420267636e-05
E3.5	RR	rr	MSTN	163.663321212145	2.23014609938161	0.508961614333017	4.38175696669024	1.17726087369183e-05	0.000674903667665142
E3.5	RR	rr	HABP2	21.8402600241371	2.19294620827844	0.467253591126872	4.69326774565761	2.68875213171256e-06	0.000207347829365367
E3.5	RR	rr	SLC17A6	111.933317930334	2.11535647286544	0.426662642990297	4.95791348883935	7.12542768107837e-07	7.73210695221019e-05
E3.5	RR	rr	CHRND	19.1218055999102	2.10273829954695	0.577463207700208	3.64133726877816	0.000271225542429265	0.00749174261924618
E3.5	RR	rr	SLC5A7	202.082642283614	2.08425271199606	0.271145464701389	7.68684334916475	1.50809598950966e-14	1.76238417481774e-11
E3.5	RR	rr	SYT4	118.855870549566	2.05261465253536	0.533859743627903	3.84485752491205	0.000120622501357326	0.00410873775923878
E3.5	RR	rr	COCH	96.6764750506783	2.0123399567309	0.43191550292819	4.65910564239568	3.1758619344683e-06	0.000238849972814072
E3.5	Rr	rr	COCH	96.6764750506783	2.10306985495249	0.430568355055383	4.88440413760082	1.03742099267576e-06	0.00198170463400908
E3.5	Rr	rr	LOC101748231	39.3696615078015	3.11606017612481	0.611529398657972	5.09551982776812	3.47785616645301e-07	0.000996521720227669
E3.5	Rr	rr	VIPR2	123.536260821203	-3.69060830072806	0.470686921291228	-7.840898341946	4.47334487924936e-15	7.6905745164055e-11
E3.5	RR	Rr	SIM2	41.001864625458	4.405510837032	0.557932332393736	7.89613826130264	2.87677559288692e-15	3.79865140788022e-12
E3.5	RR	Rr	GSC	84.9993319252237	3.61714209715996	0.503362196180561	7.18596295988517	6.67351361331924e-13	4.61584691587914e-10
E3.5	RR	Rr	MSTN	163.663321212145	3.56720679411575	0.572348162600232	6.2325818919547	4.58809551874768e-10	1.41791675340021e-07
E3.5	RR	Rr	EDNRB2	402.860977994933	3.45765301495886	0.48192250651784	7.17470748552986	7.24619491794639e-13	4.78413550832597e-10
E3.5	RR	Rr	LOC107053412	86.9265805989134	3.24901035981994	0.886444823139329	3.66521443299045	0.000247131430369172	0.00685035119487066
E3.5	RR	Rr	MGAM	270.8463499225	2.85809291284338	0.514037824213504	5.56008289315356	2.69646548367902e-08	5.02130271159458e-06
E3.5	RR	Rr	EFCAB6	19.9858972508578	2.84545101316541	0.738844545817776	3.85121745740977	0.000117532076135431	0.00404538721769464
E3.5	RR	Rr	MYOZ2	32.0609158459012	2.81629235233071	0.686511383040335	4.10232433416948	4.09020372694637e-05	0.00175769849508568
E3.5	RR	Rr	MYL10	104.149272211516	2.78155202107039	0.670176642865417	4.15047592404526	3.31784668315802e-05	0.00150599134602719
E3.5	RR	Rr	OGN	588.271875839184	2.76967038416462	0.289900282464782	9.55387266482254	1.24936678250794e-21	6.04901750530927e-18
E3.5	RR	Rr	SHOX	133.420110162097	2.72895899295048	0.434019000590687	6.28764867260754	3.22310294691063e-10	1.06399023417902e-07
E3.5	RR	Rr	LOC112532100	20.0390983382856	2.72341412041678	0.719262529502292	3.78639788492986	0.000152846865394294	0.00490034782939171
E3.5	RR	Rr	SOHYE2L	164.871749349653	2.68615839144255	0.363154104757211	7.39674522814053	1.39562947722064e-13	1.19244224450764e-10
E3.5	RR	Rr	LOC112531849	31.7484192669777	2.45874961063351	0.653329460960809	3.76341456731123	0.000167609003280344	0.00523552854332688
E3.5	RR	Rr	SIX2	116.511267155266	2.41829287093759	0.396523554222617	6.09873699855901	1.06909800342954e-09	3.04483303917923e-07
E3.5	RR	Rr	NEUROD1	63.2720776913205	2.40679870960729	0.552812383368899	4.35373515864459	1.33837382704591e-05	0.000759370306165696
E3.5	RR	Rr	LOC112532914	29.1456819992267	2.31167354972246	0.608304891512	3.80018898742795	0.00014458577886775	0.00476215065318382
E3.5	RR	Rr	SEZ6	96.3874824674137	2.2809567894296	0.606801114825322	3.75898582534115	0.000170603501792577	0.00530135921652235
E3.5	RR	Rr	CNTN2	361.597901369311	2.17248911778727	0.536048669668184	4.05278333986361	5.06118701146213e-05	0.00210039260975678
E3.5	RR	Rr	LOC112532782	43.0015007673919	2.14687158892948	0.562480615195793	3.81679213635154	0.000135197976510907	0.00453951000534359
E3.5	RR	Rr	KLHL40	34.6786363127465	2.12069867650955	0.534598101590325	3.96690274469903	7.28126867130396e-05	0.00281277732581623
E3.5	RR	Rr	LOC112530427	87.4020062955027	2.10585580630006	0.568746462438265	3.70262664539851	0.000213378783660208	0.00622354785675607
E3.5	RR	Rr	SLC17A6	111.933317930334	2.09343307169065	0.430802596340628	4.85937895795644	1.17754548412694e-06	0.000114025654379625
E3.5	RR	Rr	UTS2B	87.2697386077693	2.00619878125071	0.561094992629295	3.57550647859045	0.000349550518947442	0.00882995006558538
E4.5	RR	rr	SLC39A12	13.2614648659463	3.2053918644563	0.621633752436703	5.1563993298171	2.51743727421885e-07	0.000114061486555893
E4.5	RR	rr	LOC107055695	27.1648140694186	2.96649828296167	0.703560051332698	4.21641091949787	2.48221275025357e-05	0.00260681654261729
E4.5	RR	rr	LOC419335	15.9319076630333	2.50117877471832	0.598997836017798	4.1756056939144	2.97194223436152e-05	0.00296037671672692
E4.5	RR	rr	CPA6	131.943423600438	2.18472196229607	0.499594247359115	4.37299263120952	1.22554862215003e-05	0.00164701271610637
E4.5	RR	rr	PENK	217.548473674519	2.09318721789875	0.390125417184282	5.36542128684222	8.07604943170004e-08	4.92576891876535e-05
E4.5	RR	rr	HAL	33.4609175414601	2.09135740737968	0.411037875840056	5.08799195963507	3.61874708975715e-07	0.000136633550831831
E4.5	RR	rr	COL15A1	276.884074035137	1.94651535261284	0.441123576719992	4.41263050840834	1.02122197156461e-05	0.0014675421500861
E4.5	RR	rr	LOC107053206	68.0505854842671	1.89779351589415	0.422338355546651	4.49353815719095	7.00494628339276e-06	0.00108906311923571
E4.5	RR	rr	NFATC1	142.794692216854	1.86157892565968	0.25766543046195	7.22479116551332	5.01872472255154e-13	1.59173873300445e-09
E4.5	RR	rr	PIEZO2	414.26867545623	1.75844572608724	0.277492681833696	6.33690847076499	2.3442115390548e-10	3.09787554886091e-07
E4.5	RR	rr	LOC101747727	37.8814775058539	1.69936875788546	0.420762236268948	4.03878630590612	5.37284848984327e-05	0.00445980074628446
E4.5	RR	rr	TRPA1	61.364582716048	1.69738974557788	0.331102639261807	5.12647603583653	2.95215612839243e-07	0.000122037888532599
E4.5	RR	rr	ACAN	409.294558767955	1.69476971193612	0.327327362015103	5.17759866301039	2.24760087139462e-07	0.000108007438238109
E4.5	RR	rr	FAM150B	63.8194477972393	1.67275191126235	0.34678798662271	4.82355783876166	1.41019848846123e-06	0.000392332063684529
E4.5	RR	rr	LOC107052642	43.8065499595134	1.63742624175839	0.404148170769278	4.05154930836783	5.08796005598796e-05	0.0042755207676206
E4.5	RR	rr	LOC112532347	82.0115742236926	1.56014740418843	0.316825483030166	4.92431160923972	8.46578422176283e-07	0.00025436105761068
E4.5	RR	rr	OGN	588.271875839184	1.55336287198883	0.282676164011515	5.49520288497177	3.90261481601755e-08	2.81307571601847e-05
E4.5	RR	rr	STK17A	221.119799603954	1.52834455682887	0.343944098793807	4.44358418181528	8.84725168786335e-06	0.0013158432451486
E4.5	RR	rr	LOC101749832	93.6489703789373	1.49814732654112	0.291820754922789	5.13379292345916	2.83960518663134e-07	0.000121703943377297
E4.5	RR	rr	LOC112530145	155.033409001485	1.44869575692954	0.352859344689045	4.10558988654869	4.03284424870058e-05	0.00369669619051409
E4.5	RR	rr	EYA4	209.688248604729	1.41303242237115	0.262738893213802	5.37808622502379	7.52817630034763e-08	4.77527279083651e-05
E4.5	RR	rr	LOC101749943	116.555195846358	1.38340745849007	0.26357473178092	5.24863460599077	1.53230658334808e-07	8.09977259957797e-05
E4.5	RR	rr	ZONADHL	166.735257802715	1.37959247284002	0.330337065068007	4.17631752148674	2.96266199616397e-05	0.00296037671672692
E4.5	RR	rr	C3H1orf95	85.3050395049375	1.33151130807082	0.325163426513205	4.0948987478355	4.22352926283995e-05	0.00380549585512022
E4.5	RR	rr	COL9A1	416.812300555448	1.32856471708086	0.194431809044428	6.83306257145034	8.31206780495518e-12	1.8830395892997e-08
E4.5	RR	rr	PAPSS2	315.258472587019	1.3198578068673	0.267014198534771	4.94302480583417	7.69196922506152e-07	0.000239174996021619
E4.5	RR	rr	MEGF10	168.456090558041	1.26651310120183	0.255552991090045	4.95597056328552	7.19701126233121e-07	0.000232918784893976
E4.5	RR	rr	RUNX2	42.0987537695614	1.23685669482646	0.306865935316771	4.03060930679606	5.56324498418864e-05	0.0045011193346563
E4.5	RR	rr	EFEMP1	502.837021693829	1.22885276069172	0.265153194580139	4.63450105753982	3.57799405433533e-06	0.000700491724859871
E4.5	RR	rr	PTGR2	962.284060401894	1.21216718431097	0.2629454902542	4.60995616672915	4.0275387980836e-06	0.000778886710487923
E4.5	RR	rr	LRP1B	96.5827849748347	1.20960548611782	0.27442459957413	4.40778810644148	1.04431636645429e-05	0.0014675421500861
E4.5	RR	rr	TNFAIP8L3	189.196619886431	1.18383112515195	0.233903094575777	5.06120334704859	4.16618578626646e-07	0.000150153123178667
E4.5	RR	rr	KCNG3	203.695400474029	1.13745326464778	0.266750423867523	4.26411043010257	2.00700172664103e-05	0.00230630676674445
E4.5	RR	rr	GCG	111.194790380352	1.1153951126504	0.281920965096754	3.95641066377454	7.60843227633395e-05	0.00563806163729457
E4.5	RR	rr	CYP2J21	121.572287130977	1.10451606671149	0.273811437707099	4.0338565691803	5.48688170960197e-05	0.00448510155416846
E4.5	RR	rr	LOC100859020	200.421945675415	1.10390249724741	0.167449145389813	6.59246420564036	4.32585502369438e-11	7.6221565517495e-08
E4.5	RR	rr	LOC107051855	656.380354104308	1.09305100969904	0.193523222263768	5.64816458155722	1.62169887566791e-08	1.28584503851708e-05
E4.5	RR	rr	HOXD13	787.869201836533	1.089086355076	0.268059425038115	4.06285417840148	4.84763147949502e-05	0.00417792065227348
E4.5	RR	rr	BCL11B	269.962370320076	1.06171033248657	0.265143912669348	4.00427949409718	6.22067839975177e-05	0.00493237590316318
E4.5	RR	rr	PAPLN	445.329753315958	1.05212332125236	0.246861906343143	4.26199139769214	2.02613244535065e-05	0.00231154016678926
E4.5	RR	rr	CLSTN2	1392.50884873175	1.0488986478159	0.229813361304651	4.56413257201975	5.01563782832926e-06	0.000893685221142082
E4.5	RR	rr	DKK2	595.370559741375	1.04640315896604	0.230540888314562	4.53890486245666	5.65471398928111e-06	0.000941886322226531
E4.5	RR	rr	CHST1	108.877556425003	1.00824263595933	0.214713790387279	4.69575165219135	2.65628116061655e-06	0.000601761523500817
E4.5	RR	rr	MYOD1	138.928662622728	1.00597359318571	0.251077034380622	4.00663324571811	6.15903860325133e-05	0.00490804191810852
E4.5	RR	rr	CRLF1	196.342209802784	1.0057949957152	0.174585643886702	5.76104067507358	8.3596889306402e-09	8.28549669138077e-06
E4.5	RR	rr	LOC112532932	100.820567963141	-9.33722858694216	2.29408751266014	-4.07012746262459	4.69874226536093e-05	0.00410205915529175
E4.5	RR	rr	AQP5	36.1256921285772	-8.77333107353791	2.02219393314948	-4.33852111299426	1.43444706569206e-05	0.001864546030143
E4.5	RR	rr	LOC418543	142.740617508614	-7.11365107962465	1.57554718944907	-4.51503523808267	6.33062383897821e-06	0.00101405083675269
E4.5	RR	rr	HOXCDX1L	41.8037686218645	-6.23137880414793	1.56929097629299	-3.97082433932539	7.16243758747592e-05	0.00542805340240911
E4.5	RR	rr	MYH11	2710.86908947683	-5.76494924966405	1.3594442766493	-4.24066609326075	2.22857454701251e-05	0.00242059829907701
E4.5	RR	rr	DUOX2	18.9215347094525	-5.71952592797992	1.46421332035138	-3.90621082903915	9.37547191862836e-05	0.00657859441086764
E4.5	RR	rr	LMOD1	741.459787266245	-4.88849232764185	1.28616870520564	-3.8008173483433	0.000144219583607052	0.00907553236841518
E4.5	RR	rr	SLC5A11	20.7831121303373	-4.80021485952927	1.19275694506357	-4.0244702656277	5.71037081579137e-05	0.00459670357344262
E4.5	RR	rr	C24H11orf34	67.8769584417089	-4.75239543056102	1.19431083215493	-3.97919478130006	6.91490716201768e-05	0.00534910233050129
E4.5	RR	rr	ACTG2	490.865854557372	-4.61309547953248	1.15967138627682	-3.97793334743133	6.95168509997488e-05	0.00535144768521368
E4.5	RR	rr	ASTL	636.27339882174	-4.48176171243682	1.04536038529453	-4.28728864751661	1.80867207112834e-05	0.00215653546646264
E4.5	RR	rr	SLC5A9	38.3850467641152	-3.9544895192665	0.947626820541727	-4.1730451624468	3.00555335725208e-05	0.00296037671672692
E4.5	RR	rr	CEBPD	16.2116251902253	-3.5856846635312	0.946567533797412	-3.78809174781883	0.000151808793000696	0.00947788913151592
E4.5	RR	rr	SULT1C3	39.2844981434975	-3.55695595917948	0.820621757396973	-4.3344646021356	1.46115296203958e-05	0.00188381818471737
E4.5	RR	rr	KRT7	25861.7512272065	-3.5532649169359	0.84053384857594	-4.22739063150872	2.36417024788932e-05	0.00253317647236681
E4.5	RR	rr	KRT18	8104.36461752292	-3.49299337705658	0.748182925396882	-4.66863551477558	3.03206751031581e-06	0.000641100354381174
E4.5	RR	rr	TRPV6	98.2718597047102	-3.31081138647647	0.729839241652052	-4.53635704622045	5.7234252968656e-06	0.000941886322226531
E4.5	RR	rr	TAGLN	929.87464806205	-3.2116959898896	0.820193787985218	-3.91577702359711	9.01135050739211e-05	0.00637955340831357
E4.5	RR	rr	KCNF1	67.4852276719252	-3.08861613856955	0.798548580320221	-3.86778740165188	0.000109827350550542	0.00750707812513145
E4.5	RR	rr	LOC107053879	294.293391991232	-3.08633537477079	0.777419979017418	-3.96997177596543	7.18811460780623e-05	0.00542805340240911
E4.5	RR	rr	TFF2	35.0723376869957	-23.536343160021	2.96858527074996	-7.92847131323098	2.21859892649437e-15	1.60429324432731e-11
E4.5	RR	rr	LOC101750591	13.5480170089802	-22.4085222165604	3.85238740657098	-5.81678835787346	5.998901577913e-09	6.34203874816963e-06
E4.5	RR	rr	FGFBP1	10.2577671258689	-21.4260899796258	2.82799656610325	-7.57642008354673	3.5522034353576e-14	1.40827105194752e-10
E4.5	RR	rr	TSPAN8	49.6066140470664	-2.97054038021199	0.691732112560541	-4.29435084228796	1.75205224946935e-05	0.00210798090638295
E4.5	RR	rr	HAND1	371.325322268353	-2.60866915005048	0.628428482303071	-4.15109948627759	3.30881888608652e-05	0.00316091866840723
E4.5	RR	rr	HOXB13	69.5049999197043	-2.50790994704454	0.588824258788779	-4.25918244639471	2.05175954831949e-05	0.0023129420184979
E4.5	RR	rr	ISX	42.6504561506057	-2.25860269370943	0.546538797066739	-4.13255693069054	3.58749869098495e-05	0.00337920972766361
E4.5	RR	rr	APOA1	964.714691913859	-2.10947271152363	0.516499152916213	-4.0841745811456	4.42337667981426e-05	0.00394078131396036
E4.5	RR	rr	LOC420770	2053.44664167118	-12.742486853815	2.2227071776936	-5.73286800065011	9.87464819254934e-09	9.21130417867338e-06
E4.5	Rr	rr	LOC101749561	24.7892360859909	-8.45061902604589	1.39256984155966	-6.06836280224289	1.29220736006915e-09	1.02459121579883e-05
E4.5	Rr	rr	LOC420770	2053.44664167118	-10.4759437336397	1.74515204002227	-6.00288312616361	1.93844155615105e-09	1.02466020658145e-05
E4.5	Rr	rr	NUDT5	161.406840798527	1.08517032587413	0.173161231441393	6.26682033178665	3.68494905892278e-10	5.84359221763974e-06
E4.5	RR	Rr	TFF2	35.0723376869957	-16.3968485086251	2.93048241891042	-5.5952727792585	2.20275162559768e-08	4.62564977588484e-06
E4.5	RR	Rr	LOC101750591	13.5480170089802	-18.3740230493908	3.70154082762314	-4.96388501574065	6.90968609303578e-07	7.28114297661884e-05
E4.5	RR	Rr	NFATC1	142.794692216854	2.0019132275686	0.242623037737483	8.25112588745449	1.56909153597971e-16	4.6627124083173e-13
E4.5	RR	Rr	RGS7	27.2197543427665	2.00237531531902	0.527612614810203	3.7951619409997	0.000147547116930003	0.0053210074353058
E4.5	RR	Rr	UPK1B	733.187713011419	-2.02346893025778	0.558769306090765	-3.62129578021075	0.000293131148032579	0.00883436632346461
E4.5	RR	Rr	ISX	42.6504561506057	-2.03444464752663	0.525064433769832	-3.87465712145045	0.000106774933206297	0.00413141134786241
E4.5	RR	Rr	LIN28A	765.200458344142	-2.06341906886395	0.321785450433042	-6.41240635984974	1.43240409742359e-10	9.18734645593194e-08
E4.5	RR	Rr	GEM	112.536030737853	-2.15188085628748	0.40769951600068	-5.27810500585409	1.30526665470548e-07	1.90133842702098e-05
E4.5	RR	Rr	PENK	217.548473674519	2.17356546718029	0.369112478513399	5.88862635025055	3.89418766607402e-09	1.20541334046933e-06
E4.5	RR	Rr	CDH17	180.318712725404	-2.18555100998031	0.388619457991415	-5.62388466412968	1.86710333980908e-08	4.02972129414587e-06
E4.5	RR	Rr	LOC419335	15.9319076630333	2.20931438243951	0.54311277458823	4.06787408768747	4.74440044689183e-05	0.00224784500091043
E4.5	RR	Rr	CPA6	131.943423600438	2.22794076948966	0.472685207423717	4.71337104377064	2.43651943500698e-06	0.000214211868433927
E4.5	RR	Rr	FHL1	121.029408683631	-2.26169317572092	0.607457371745851	-3.72321298730929	0.000196703447588791	0.00661226204586937
E4.5	RR	Rr	CORIN	29.6015866169718	2.35210890966061	0.59397439380811	3.95995001498412	7.49654527954984e-05	0.00315467252574884
E4.5	RR	Rr	TCF21	190.864046156386	-2.36464504707059	0.641215708118314	-3.68775283751203	0.000226243247426517	0.00730765689187651
E4.5	RR	Rr	COL15A1	276.884074035137	2.36578983339321	0.418483008828644	5.65325182500285	1.57440374869771e-08	3.65507670283602e-06
E4.5	RR	Rr	C5H14ORF105	25.3299238714501	-2.41484508928916	0.605446104757287	-3.98853848478756	6.64816187385776e-05	0.00288074230302021
E4.5	RR	Rr	LOC112532100	20.0390983382856	2.46046321836444	0.639844755141505	3.845406559315	0.000120352721848031	0.00448170611834098
E4.5	RR	Rr	APOA1	964.714691913859	-2.46284971252624	0.490140329889848	-5.02478486738632	5.03997184032208e-07	5.63036854161695e-05
E4.5	RR	Rr	HNF1B	186.676250260917	-2.48148814937246	0.654965844260216	-3.78872909346182	0.000151419921283343	0.00540816632314403
E4.5	RR	Rr	VGLL3	40.3687590206342	2.56530134492987	0.55385342923668	4.6317332520002	3.62617160868909e-06	0.000291299866493258
E4.5	RR	Rr	DDO	41.0348215727545	-2.63943113603593	0.735855503067714	-3.58688781293661	0.000334648213562022	0.00974941795510692
E4.5	RR	Rr	HAND1	371.325322268353	-2.78341574269625	0.597013181293298	-4.66223498896053	3.1279373804853e-06	0.000264620086964093
E4.5	RR	Rr	SULT1C3	39.2844981434975	-2.8734856111117	0.793449365363059	-3.6215110082001	0.000292887340147287	0.00883436632346461
E4.5	RR	Rr	TSPAN8	49.6066140470664	-2.97403501365158	0.664678165149643	-4.4743985429129	7.66266999931276e-06	0.00054474617631478
E4.5	RR	Rr	TAGLN	929.87464806205	-3.00567384748147	0.778381075080478	-3.86144260659306	0.000112719492933437	0.0042724138418495
E4.5	RR	Rr	LOC107053879	294.293391991232	-3.02126595504523	0.738261733221136	-4.09240492780662	4.26922299762435e-05	0.00205948426294489
E4.5	RR	Rr	MYOCD	468.339287468869	-3.04412084499947	0.805088827809887	-3.7810993518324	0.000156137342951553	0.00551097835356832
E4.5	RR	Rr	ABCC9	3079.55772397677	-3.10192420982309	0.824628291652636	-3.76160294428721	0.000168827908138765	0.00590222366853122
E4.5	RR	Rr	KRT18	8104.36461752292	-3.16767391455644	0.709892859012326	-4.4621859120595	8.1127791366493e-06	0.000558054038945997
E4.5	RR	Rr	ADH1C	63.098124804413	-3.20103269565349	0.841961812862931	-3.80187396476924	0.000143605778671977	0.00521685735821086
E4.5	RR	Rr	KCNF1	67.4852276719252	-3.34101565989529	0.761300575067361	-4.38856316324163	1.14101997223278e-05	0.000727608358258997
E4.5	RR	Rr	KRT7	25861.7512272065	-3.36958926505905	0.797426809008863	-4.22557810571628	2.38328141251287e-05	0.00131638643966975
E4.5	RR	Rr	HKDC1	120.453050615698	-3.41991298483174	0.912370086732877	-3.74838350638847	0.000177977969296012	0.00614068679152579
E4.5	RR	Rr	SLC39A12	13.2614648659463	3.42765113923806	0.579679399525336	5.91301181660889	3.35908070252118e-09	1.08498306691434e-06
E4.5	RR	Rr	SGK2	16.1976258341092	-3.58211623263094	0.880288017917269	-4.06925478902473	4.71637483959136e-05	0.00224784500091043
E4.5	RR	Rr	BARX1	16.0738225262971	3.60167695519424	0.842005941357129	4.27749589199944	1.89007444993396e-05	0.00108847775880305
E4.5	RR	Rr	EXOC3L4	14.7477658518606	-3.63624051418878	1.00094090472723	-3.63282237444347	0.000280338004707977	0.00853537310235885
E4.5	RR	Rr	LOC100858393	23.1929336380415	-3.79397774358304	1.02761780480755	-3.69201246400508	0.00022248655853974	0.00726528634457901
E4.5	RR	Rr	TBX20	197.281464944408	-3.82344536314682	1.06435022623269	-3.59228125189587	0.000327795785978504	0.00965411502072996
E4.5	RR	Rr	APOA2	43.9918767988877	-4.02634847649421	1.08854587701232	-3.69883214067663	0.000216593780634787	0.00710408475203458
E4.5	RR	Rr	TRPV6	98.2718597047102	-4.02770693791509	0.697604102504497	-5.77362851430353	7.75823826103392e-09	2.17494158646117e-06
E4.5	RR	Rr	ACTG2	490.865854557372	-4.24815463585697	1.10099169256971	-3.85848019065592	0.000114094313382044	0.00430257184830054
E4.5	RR	Rr	GDF5	29.6687029286217	4.26279028889612	0.982150170602945	4.34026324740053	1.42312124481789e-05	0.000866587518668206
E4.5	RR	Rr	COLEC10	373.36455465799	-4.36136399754543	1.11205679484251	-3.92188961730419	8.78572414840852e-05	0.00355690161844833
E4.5	RR	Rr	TMEM52B	18.7984708064678	-4.56358795126199	1.24225258874265	-3.67363931668764	0.000239120205504501	0.00761217977176934
E4.5	RR	Rr	LMOD1	741.459787266245	-4.72172500638439	1.22113504724379	-3.8666689790304	0.000110332024367478	0.0042250340671443
E4.5	RR	Rr	ESX1	42.720358586433	-4.73636094058714	1.11704769650518	-4.24007046020094	2.2344963581009e-05	0.00125283573164767
E4.5	RR	Rr	CDX1	39.7314911617095	-5.15214328937235	1.30906855505173	-3.93573221928683	8.29434172838219e-05	0.00340434611603046
E4.5	RR	Rr	MYH11	2710.86908947683	-5.89308047491018	1.29010461253316	-4.56790900339387	4.92613792316053e-06	0.000381211235741245
E4.5	RR	Rr	LOC107051510	33.1972039724293	-6.1739702561949	1.45718760540828	-4.23690829738086	2.26618636221779e-05	0.00126582695375308
E4.5	RR	Rr	HOXCDX1L	41.8037686218645	-6.26446910503491	1.55161222134008	-4.03739350520486	5.40483668456521e-05	0.00245581233820397
E4.5	RR	Rr	LOC418543	142.740617508614	-6.61760088074639	1.51138347419555	-4.37850551744895	1.19495916487246e-05	0.000758748003063034
E4.5	RR	Rr	AQP5	36.1256921285772	-7.84362552092735	1.97285269798371	-3.97577859155104	7.0149368448355e-05	0.00300264209623983
E4.5	RR	Rr	LOC417741	102.506126205594	-8.41202368725756	2.1060429992045	-3.99423168968295	6.49043732343354e-05	0.00283632111034046
E4.5	RR	Rr	LOC112532932	100.820567963141	-9.41418891044726	2.22319460221493	-4.23453210126907	2.2902806847032e-05	0.00127449402297079
